# Supplementary material for: Why do placentas evolve? Evidence for a morphological advantage during pregnancy in live-bearing fish
Source: PLoS One. 2018 Apr 16;13(4):e0195976. doi: 10.1371/journal.pone.0195976 (PMC5901924; doi:10.1371/journal.pone.0195976)
Supplement: S1 Data — (XLS) [file pone.0195976.s005.xls]

## Sheet: Sheet1
Individual (-)	Species (0 = P. Gracilis, 1 = P. Turneri)	Treatment (0 = Pregnant, 1 = Virgin)	Time (IB)	Normalized Volume (-)	Normalized Max_Width (-)	Normalized Max_Height (-)	Normalized Max_Width_Abdomen (-)	Normalized Max_Height_Abdomen (-)	Normalized Frontal_area (-)	Normalized Wetted_area (-)	SL (m)	Litter wetweight (g)
1	0	0	0.0526316	0.0194037	0.208594	0.253596	0.176498	0.253596	0.0369878	0.498729	0.042343	0.2262
1	0	0	0.263158	0.0188401	0.186649	0.260155	0.17695	0.260155	0.0358111	0.494061	0.042282	0.2262
1	0	0	0.473684	0.0191056	0.189315	0.263256	0.185073	0.263256	0.0375558	0.493945	0.042651	0.2262
1	0	0	0.684211	0.0203495	0.208203	0.271708	0.194846	0.271708	0.0414243	0.507605	0.042424	0.2262
1	0	0	0.894737	0.0209731	0.200689	0.280265	0.200689	0.280265	0.0432656	0.513206	0.042881	0.2262
2	0	0	0.0555556	0.0196363	0.183576	0.264551	0.183576	0.264551	0.0373525	0.501964	0.048888	0.1638
2	0	0	0.277778	0.0196355	0.18757	0.273698	0.18757	0.273698	0.0397518	0.505378	0.049136	0.1638
2	0	0	0.5	0.0207242	0.19202	0.273277	0.19202	0.273277	0.0408331	0.515009	0.048106	0.1638
2	0	0	0.722222	0.0203189	0.191199	0.27404	0.191199	0.27404	0.040634	0.50964	0.048819	0.1638
2	0	0	0.944444	0.0212566	0.199134	0.283908	0.199134	0.283908	0.0442815	0.520259	0.049054	0.1638
3	0	0	0.111111	0.0203024	0.185476	0.270539	0.185476	0.270539	0.038615	0.509963	0.047914	0.2184
3	0	0	0.277778	0.0200855	0.188104	0.273618	0.188104	0.273618	0.039955	0.508055	0.047933	0.2184
3	0	0	0.5	0.0208865	0.197902	0.276999	0.197902	0.276999	0.042104	0.511158	0.048379	0.2184
3	0	0	0.722222	0.0217171	0.204367	0.286523	0.204367	0.286523	0.0450549	0.521968	0.047635	0.2184
3	0	0	0.944444	0.0227096	0.215208	0.297515	0.215208	0.297515	0.0497246	0.531816	0.048183	0.2184
4	0	0	0.0588235	0.0191088	0.183725	0.263121	0.183725	0.263121	0.0370176	0.493501	0.046412	0.1716
4	0	0	0.235294	0.0189444	0.187167	0.271659	0.187167	0.271659	0.0392456	0.494647	0.04674	0.1716
4	0	0	0.470588	0.01931	0.189257	0.269528	0.189257	0.269528	0.0391737	0.497003	0.046309	0.1716
4	0	0	0.764706	0.0197823	0.194872	0.276532	0.194872	0.276532	0.0416043	0.50215	0.046584	0.1716
4	0	0	0.941176	0.0211705	0.204775	0.286315	0.204775	0.286315	0.0453934	0.515499	0.046187	0.1716
5	0	0	0.0555556	0.0197138	0.187218	0.273847	0.187218	0.273847	0.0390142	0.503299	0.045983	0.2184
5	0	0	0.277778	0.0196768	0.188482	0.27392	0.188482	0.27392	0.039508	0.502882	0.046046	0.2184
5	0	0	0.5	0.0193487	0.185908	0.271791	0.185908	0.271791	0.0385272	0.498919	0.04581	0.2184
5	0	0	0.722222	0.0202111	0.193859	0.274981	0.193859	0.274981	0.0408324	0.506123	0.045418	0.2184
5	0	0	0.944444	0.0214247	0.2042	0.286999	0.2042	0.286999	0.0449573	0.5189	0.046033	0.2184
6	0	0	0	0.0185299	0.175525	0.254373	0.175305	0.254373	0.0341832	0.488988	0.04782	0.2418
6	0	0	0.2	0.0184724	0.176102	0.256682	0.176102	0.256682	0.0348719	0.488389	0.047734	0.2418
6	0	0	0.4	0.0191734	0.181803	0.260103	0.181803	0.260103	0.0366743	0.495947	0.047543	0.2418
6	0	0	0.6	0.0190244	0.183488	0.263984	0.183488	0.263984	0.0371854	0.49432	0.047924	0.2418
6	0	0	0.8	0.0200465	0.190522	0.272447	0.190522	0.272447	0.0404545	0.506289	0.047332	0.2418
6	0	0	0.9	0.0192496	0.188751	0.271341	0.188751	0.271341	0.0395595	0.495885	0.048463	0.2418
7	0	0	0.0526316	0.0183134	0.174818	0.262758	0.174818	0.262758	0.0347664	0.489028	0.04993	0.1716
7	0	0	0.210526	0.0187644	0.178638	0.264662	0.178638	0.264662	0.0360482	0.494208	0.049132	0.1716
7	0	0	0.421053	0.0188413	0.181908	0.268222	0.181908	0.268222	0.037198	0.493758	0.049639	0.1716
7	0	0	0.631579	0.0192122	0.18724	0.271797	0.18724	0.271797	0.0386757	0.496951	0.049793	0.1716
7	0	0	0.842105	0.0199081	0.194545	0.275583	0.194545	0.275583	0.0410909	0.501105	0.049121	0.1716
8	0	0	0.0555556	0.0197838	0.181065	0.266376	0.180528	0.266376	0.0373625	0.505513	0.044717	0.1482
8	0	0	0.277778	0.0194504	0.183759	0.268729	0.181867	0.268729	0.0377368	0.500436	0.045364	0.1482
8	0	0	0.5	0.0193222	0.181991	0.270267	0.181991	0.270267	0.0379909	0.500468	0.045222	0.1482
8	0	0	0.722222	0.0207349	0.196669	0.275545	0.196669	0.275545	0.041785	0.512513	0.045117	0.1482
8	0	0	0.944444	0.0213225	0.197685	0.283108	0.197685	0.283108	0.0431216	0.517857	0.04491	0.1482
9	0	0	0	0.0192397	0.181411	0.265773	0.181411	0.265773	0.0371489	0.497705	0.046837	0.1092
9	0	0	0.277778	0.0198932	0.189934	0.272178	0.189934	0.272178	0.0395113	0.503925	0.046658	0.1092
9	0	0	0.444444	0.0201522	0.192894	0.272638	0.192894	0.272638	0.0404297	0.505612	0.046418	0.1092
9	0	0	0.833333	0.0213411	0.202305	0.280315	0.202305	0.280315	0.0440393	0.517588	0.04627	0.1092
10	0	0	0.0555556	0.0188484	0.180128	0.266014	0.180128	0.266014	0.036884	0.492476	0.048248	0.1248
10	0	0	0.277778	0.0194574	0.186731	0.267985	0.186731	0.267985	0.038399	0.497845	0.047706	0.1248
10	0	0	0.5	0.0200446	0.188582	0.272379	0.188582	0.272379	0.0399301	0.504601	0.048339	0.1248
10	0	0	0.944444	0.020525	0.196306	0.282292	0.196306	0.282292	0.0429114	0.50974	0.048469	0.1248
11	1	0	0.0833333	0.0190289	0.177315	0.255832	0.177315	0.255832	0.0346124	0.493017	0.04789	0.1282
11	1	0	0.25	0.0191003	0.181683	0.2555	0.181683	0.2555	0.0354782	0.4939	0.048041	0.1282
11	1	0	0.416667	0.0187892	0.183197	0.266178	0.183197	0.266178	0.0372566	0.493582	0.050027	0.1282
11	1	0	0.583333	0.0198631	0.194371	0.268315	0.194371	0.268315	0.0400001	0.500333	0.049117	0.1282
11	1	0	0.75	0.021205	0.20222	0.272431	0.20222	0.272431	0.0423807	0.513933	0.048427	0.1282
11	1	0	0.916667	0.0202279	0.197445	0.276049	0.197445	0.276049	0.0415057	0.508393	0.049953	0.1282
12	1	0	0.0769231	0.0186843	0.176706	0.251391	0.176706	0.251391	0.0343544	0.489137	0.043563	0.0872
12	1	0	0.230769	0.019354	0.185185	0.257549	0.185185	0.257549	0.0365915	0.495352	0.043861	0.0872
12	1	0	0.384615	0.0199848	0.191836	0.258002	0.191836	0.258002	0.037871	0.500752	0.04415	0.0872
12	1	0	0.538462	0.019515	0.191863	0.260146	0.191863	0.260146	0.0383339	0.493764	0.044272	0.0872
12	1	0	0.692308	0.0202462	0.197393	0.26937	0.197393	0.26937	0.040856	0.504628	0.044077	0.0872
12	1	0	0.846154	0.0207213	0.202876	0.273055	0.202876	0.273055	0.0425628	0.508286	0.044148	0.0872
13	1	0	0.0909091	0.0190728	0.178929	0.246004	0.178929	0.246004	0.0335511	0.492086	0.047112	0.0912
13	1	0	0.272727	0.0194144	0.182264	0.251237	0.182264	0.251237	0.0349074	0.497861	0.047201	0.0912
13	1	0	0.454545	0.0194661	0.189001	0.252456	0.189001	0.252456	0.0362614	0.495707	0.047379	0.0912
13	1	0	0.636364	0.0195297	0.189877	0.257033	0.189877	0.257033	0.037203	0.495926	0.047896	0.0912
13	1	0	0.818182	0.0209676	0.199072	0.26555	0.199072	0.26555	0.0404077	0.511951	0.047589	0.0912
14	1	0	0.454545	0.0210205	0.197058	0.277027	0.197058	0.277027	0.042039	0.51582	0.040058	0.1265
14	1	0	0.636364	0.0212363	0.200786	0.277602	0.200786	0.277602	0.042917	0.518824	0.040133	0.1265
14	1	0	0.818182	0.0211711	0.200775	0.279653	0.200775	0.279653	0.0433013	0.517253	0.040326	0.1265
14	1	0	0.99	0.0213455	0.197704	0.276246	0.197704	0.276246	0.042746	0.518713	0.040264	0.1265
15	1	0	0.833333	0.0214282	0.210476	0.276869	0.210476	0.276869	0.0448378	0.513846	0.048543	0.1285
16	1	0	0.0909091	0.0176161	0.172792	0.238141	0.172792	0.238141	0.0317566	0.474813	0.049778	0.0728
16	1	0	0.181818	0.0173618	0.169601	0.240224	0.169601	0.240224	0.0309167	0.471756	0.049486	0.0728
16	1	0	0.272727	0.0172552	0.169505	0.237209	0.169505	0.237209	0.0305618	0.469773	0.049698	0.0728
16	1	0	0.363636	0.0176009	0.171712	0.239214	0.171712	0.239214	0.031307	0.474618	0.049403	0.0728
16	1	0	0.454545	0.01737	0.173541	0.239057	0.173541	0.239057	0.0315214	0.470063	0.050234	0.0728
16	1	0	0.545455	0.0171079	0.169746	0.237394	0.169746	0.237394	0.0305796	0.467813	0.050225	0.0728
16	1	0	0.636364	0.0178325	0.177851	0.24163	0.177851	0.24163	0.0327597	0.474564	0.05033	0.0728
16	1	0	0.727273	0.0188946	0.189608	0.252039	0.189608	0.252039	0.0365225	0.486425	0.050189	0.0728
16	1	0	0.818182	0.0185643	0.189934	0.251874	0.189934	0.251874	0.0365889	0.482253	0.050683	0.0728
17	1	0	0.3	0.0183032	0.182637	0.255174	0.182637	0.255174	0.0354692	0.483203	0.043938	0.0972
17	1	0	0.5	0.0189105	0.187397	0.261357	0.187397	0.261357	0.0372905	0.490319	0.043827	0.0972
17	1	0	0.7	0.0187194	0.186053	0.259443	0.186053	0.259443	0.0367786	0.48899	0.043818	0.0972
17	1	0	0.9	0.0191207	0.191265	0.264222	0.191265	0.264222	0.038496	0.491253	0.044106	0.0972
18	1	0	0.363636	0.0169926	0.171223	0.235059	0.16233	0.235059	0.0297533	0.472849	0.046293	0.0373
18	1	0	0.545455	0.0171483	0.176655	0.234523	0.164211	0.234523	0.0304615	0.475232	0.04624	0.0373
18	1	0	0.727273	0.0173835	0.171419	0.238612	0.168162	0.238612	0.030687	0.477899	0.046072	0.0373
18	1	0	0.909091	0.0172457	0.169279	0.236196	0.169161	0.236196	0.0304567	0.475133	0.046379	0.0373
19	1	0	0.0833333	0.0182976	0.185027	0.261085	0.185027	0.261085	0.0369393	0.482939	0.047459	0.1435
19	1	0	0.25	0.0193888	0.194603	0.271393	0.194603	0.271393	0.0404486	0.496304	0.047451	0.1435
19	1	0	0.416667	0.0191438	0.198581	0.274514	0.198581	0.274514	0.0419689	0.491343	0.048762	0.1435
19	1	0	0.583333	0.0202652	0.207275	0.283297	0.207275	0.283297	0.0452266	0.503106	0.048164	0.1435
19	1	0	0.75	0.0211693	0.214968	0.29038	0.214968	0.29038	0.0482788	0.511785	0.047581	0.1435
19	1	0	0.916667	0.0223257	0.223247	0.293581	0.223247	0.293581	0.0504235	0.521141	0.046607	0.1435
20	1	0	0.0833333	0.0181791	0.179349	0.250427	0.179349	0.250427	0.0343915	0.483163	0.044418	0.105
20	1	0	0.25	0.0183489	0.183622	0.252367	0.183622	0.252367	0.0354434	0.484192	0.044428	0.105
20	1	0	0.416667	0.0183211	0.188585	0.256627	0.188585	0.256627	0.037275	0.484267	0.045521	0.105
20	1	0	0.583333	0.0202759	0.202544	0.267189	0.202544	0.267189	0.0416615	0.505456	0.044634	0.105
20	1	0	0.75	0.0201948	0.204586	0.269698	0.204586	0.269698	0.0428261	0.506038	0.045315	0.105
20	1	0	0.916667	0.0202132	0.204975	0.274114	0.204975	0.274114	0.0431596	0.504287	0.045015	0.105
21	1	0	0.0909091	0.0180184	0.183793	0.251462	0.183793	0.251462	0.0352075	0.480077	0.046446	0.1408
21	1	0	0.272727	0.0188274	0.186451	0.26053	0.186451	0.26053	0.0372601	0.489172	0.045837	0.1408
21	1	0	0.454545	0.0190348	0.19402	0.267395	0.19402	0.267395	0.0397201	0.489528	0.046075	0.1408
21	1	0	0.636364	0.0198103	0.200721	0.269937	0.200721	0.269937	0.0415212	0.497298	0.045641	0.1408
21	1	0	0.818182	0.0184784	0.196482	0.271798	0.196482	0.271798	0.0407681	0.485862	0.047901	0.1408
22	1	0	0.0769231	0.0183767	0.178836	0.254407	0.178836	0.254407	0.0346594	0.485285	0.045007	0.0628
22	1	0	0.230769	0.016763	0.17043	0.252944	0.17043	0.252944	0.032582	0.470956	0.04735	0.0628
22	1	0	0.384615	0.0179151	0.177947	0.254065	0.177947	0.254065	0.0344618	0.480488	0.045786	0.0628
22	1	0	0.538462	0.0182761	0.17931	0.260518	0.17931	0.260518	0.0357867	0.488381	0.046332	0.0628
22	1	0	0.692308	0.0197938	0.192656	0.266243	0.192656	0.266243	0.0392707	0.500465	0.044917	0.0628
22	1	0	0.846154	0.0198339	0.194123	0.267508	0.194123	0.267508	0.0399111	0.501319	0.044904	0.0628
23	1	0	0.0833333	0.0172699	0.173637	0.263583	0.173637	0.263583	0.0347362	0.476092	0.050756	0.1344
23	1	0	0.25	0.0195837	0.191956	0.269769	0.191956	0.269769	0.0397737	0.497264	0.048003	0.1344
23	1	0	0.416667	0.0195207	0.194345	0.277004	0.194345	0.277004	0.0411017	0.496562	0.049114	0.1344
23	1	0	0.583333	0.0193442	0.198286	0.285073	0.198286	0.285073	0.043401	0.498316	0.047803	0.1344
23	1	0	0.75	0.0217356	0.215143	0.290904	0.215143	0.290904	0.0481602	0.51743	0.047422	0.1344
23	1	0	0.916667	0.0214094	0.212257	0.298546	0.212257	0.298546	0.0487383	0.517792	0.048398	0.1344
24	1	0	0.1	0.0174943	0.174286	0.253571	0.174286	0.253571	0.0336771	0.47699	0.050142	0.147
24	1	0	0.3	0.0194531	0.19141	0.254711	0.19141	0.254711	0.037264	0.494119	0.048118	0.147
24	1	0	0.5	0.0199208	0.199474	0.264186	0.199474	0.264186	0.0404471	0.498116	0.048446	0.147
24	1	0	0.7	0.0202582	0.205502	0.272977	0.205502	0.272977	0.042968	0.502225	0.048752	0.147
24	1	0	0.9	0.0206755	0.207186	0.279502	0.207186	0.279502	0.0448895	0.509357	0.048936	0.147
