# Supplementary material for: Why do placentas evolve? Evidence for a morphological advantage during pregnancy in live-bearing fish
Source: PLoS One. 2018 Apr 16;13(4):e0195976. doi: 10.1371/journal.pone.0195976 (PMC5901924; doi:10.1371/journal.pone.0195976)
Supplement: S2 Data — (XLS) [file pone.0195976.s006.xls]

## Sheet: Sheet1
Individual (-)	Species (0 = P. Gracilis, 1 = P. Turneri)	Treatment (0 = Pregnant, 1 = Virgin)	Time (IB)	Normalized Volume (-)	Normalized Max_Width (-)	Normalized Max_Height (-)	Normalized Max_Width_Abdomen (-)	Normalized Max_Height_Abdomen (-)	Normalized Frontal_area (-)	Normalized Wetted_area (-)	SL (m)
1	0	1	0.0526316	0.0182011	0.19059	0.25894	0.173159	0.25894	0.0353119	0.490501	0.042886
1	0	1	0.263158	0.0193108	0.206908	0.257649	0.176211	0.257649	0.0372938	0.500001	0.041658
1	0	1	0.473684	0.0196289	0.187649	0.258815	0.175066	0.258815	0.0352459	0.504933	0.041262
1	0	1	0.684211	0.0179989	0.196338	0.254703	0.169571	0.254703	0.0348043	0.48822	0.043462
1	0	1	0.894737	0.0178941	0.195591	0.254703	0.170083	0.254703	0.0347103	0.487406	0.043462
2	0	1	0.0555556	0.020598	0.201221	0.275731	0.192242	0.275731	0.0411175	0.514256	0.040815
2	0	1	0.277778	0.0204249	0.200492	0.274335	0.189653	0.274335	0.0401673	0.511772	0.041073
2	0	1	0.5	0.0205281	0.205467	0.272804	0.191309	0.272804	0.0408138	0.509344	0.040866
2	0	1	0.722222	0.0206196	0.209809	0.276123	0.19264	0.276123	0.0418529	0.512502	0.040797
2	0	1	0.944444	0.0204952	0.202127	0.273159	0.193433	0.273159	0.040795	0.509684	0.040664
3	0	1	0.111111	0.0201573	0.19304	0.274692	0.19304	0.274692	0.0408812	0.504959	0.050001
3	0	1	0.277778	0.0200169	0.190968	0.268022	0.190968	0.268022	0.0394151	0.502144	0.049685
3	0	1	0.5	0.0179694	0.176559	0.262761	0.176559	0.262761	0.0354939	0.482985	0.050972
3	0	1	0.722222	0.0192397	0.182761	0.265512	0.182761	0.265512	0.0374261	0.495098	0.050366
3	0	1	0.944444	0.0193212	0.182111	0.267469	0.182111	0.267469	0.0377738	0.497147	0.049401
4	0	1	0.0588235	0.0191829	0.179839	0.264371	0.1778	0.264371	0.0358496	0.500147	0.049608
4	0	1	0.235294	0.0196795	0.183379	0.266138	0.183379	0.266138	0.0373134	0.503458	0.049057
4	0	1	0.470588	0.0200518	0.187594	0.266427	0.18406	0.266427	0.0377263	0.507404	0.048754
4	0	1	0.764706	0.019473	0.18266	0.262802	0.178467	0.262802	0.035792	0.50179	0.048544
4	0	1	0.941176	0.0187418	0.176662	0.256809	0.172608	0.256809	0.0341483	0.493601	0.049006
5	0	1	0.0555556	0.017319	0.168182	0.259928	0.164554	0.259928	0.032602	0.483354	0.052522
5	0	1	0.277778	0.0183297	0.179119	0.255487	0.168985	0.255487	0.0330671	0.487387	0.051539
5	0	1	0.5	0.0187759	0.16935	0.257325	0.168828	0.257325	0.0333767	0.493197	0.051012
5	0	1	0.722222	0.0180083	0.166262	0.255307	0.166262	0.255307	0.0323186	0.485036	0.051714
5	0	1	0.944444	0.0182188	0.17043	0.258406	0.170253	0.258406	0.0333477	0.4865	0.051828
6	0	1	0	0.0186986	0.175416	0.270032	0.175416	0.270032	0.0356867	0.495991	0.052797
6	0	1	0.2	0.0187372	0.17615	0.267334	0.17615	0.267334	0.0359128	0.494048	0.052647
6	0	1	0.4	0.0191981	0.178571	0.26668	0.178571	0.26668	0.0364225	0.498356	0.052262
6	0	1	0.6	0.0190221	0.171757	0.270991	0.171757	0.270991	0.0357675	0.49837	0.052409
6	0	1	0.8	0.01933	0.178975	0.264295	0.178975	0.264295	0.0361338	0.499342	0.051651
6	0	1	0.9	0.0182258	0.170894	0.263009	0.170894	0.263009	0.0340403	0.488752	0.053032
7	0	1	0.0526316	0.0176838	0.177763	0.26977	0.177763	0.26977	0.0366295	0.485025	0.054471
7	0	1	0.210526	0.0194053	0.187595	0.269182	0.187595	0.269182	0.0387307	0.49831	0.052142
7	0	1	0.421053	0.0187428	0.18115	0.267749	0.18115	0.267749	0.0369669	0.49425	0.052686
7	0	1	0.631579	0.0185287	0.178578	0.260432	0.178208	0.260432	0.0353113	0.488785	0.053708
7	0	1	0.842105	0.0194737	0.183426	0.262567	0.183426	0.262567	0.0370099	0.498866	0.051627
8	0	1	0.0555556	0.0191095	0.18256	0.273119	0.18256	0.273119	0.0378908	0.497446	0.047403
8	0	1	0.277778	0.0195262	0.181566	0.266571	0.180704	0.266571	0.0367978	0.501183	0.047103
8	0	1	0.5	0.0190192	0.176965	0.262377	0.175358	0.262377	0.0349971	0.495797	0.047291
9	0	1	0	0.0186761	0.178406	0.265795	0.178076	0.265795	0.0359498	0.4961	0.044747
9	0	1	0.277778	0.019241	0.183785	0.26239	0.183785	0.26239	0.0364448	0.496807	0.045068
9	0	1	0.444444	0.0185356	0.180572	0.260187	0.177251	0.260187	0.0349394	0.490529	0.04552
9	0	1	0.833333	0.0192145	0.183534	0.261406	0.183534	0.261406	0.0364794	0.495497	0.045223
10	0	1	0.0555556	0.0190217	0.181558	0.26692	0.181558	0.26692	0.0370908	0.494574	0.046384
10	0	1	0.277778	0.0194989	0.186068	0.269456	0.185241	0.269456	0.0381773	0.499152	0.045368
10	0	1	0.5	0.0198803	0.191171	0.275395	0.191171	0.275395	0.0405228	0.503871	0.045212
10	0	1	0.944444	0.0196903	0.186902	0.268091	0.186902	0.268091	0.0379927	0.500131	0.046543
11	1	1	0.25	0.0165058	0.172932	0.226882	0.15838	0.226882	0.0300237	0.459333	0.052119
11	1	1	0.416667	0.0157345	0.16507	0.225478	0.153751	0.225478	0.0280585	0.451761	0.05303
11	1	1	0.583333	0.0155689	0.166076	0.227872	0.150878	0.227872	0.0290187	0.450894	0.053784
11	1	1	0.75	0.016322	0.169175	0.227216	0.154507	0.227216	0.0295076	0.458808	0.051707
11	1	1	0.916667	0.0160975	0.16747	0.227165	0.152232	0.227165	0.0291104	0.456721	0.0524
12	1	1	0.0769231	0.0176647	0.166892	0.23316	0.164227	0.23316	0.0295551	0.479474	0.042328
12	1	1	0.230769	0.0171995	0.166493	0.232453	0.162066	0.232453	0.02913	0.473315	0.042813
12	1	1	0.384615	0.0171208	0.164643	0.233356	0.159976	0.233356	0.0292641	0.474064	0.042674
12	1	1	0.538462	0.0171262	0.167237	0.229609	0.160252	0.229609	0.0285328	0.472152	0.042696
12	1	1	0.692308	0.0170351	0.168338	0.230082	0.158865	0.230082	0.0287713	0.472128	0.042931
12	1	1	0.846154	0.0172309	0.166912	0.231404	0.159744	0.231404	0.0290464	0.473914	0.042895
13	1	1	0.0909091	0.0177271	0.170442	0.239652	0.164845	0.239652	0.0307853	0.481507	0.041426
13	1	1	0.272727	0.0171681	0.16893	0.236948	0.162851	0.236948	0.0297869	0.473224	0.042224
13	1	1	0.454545	0.0171955	0.164477	0.237897	0.161146	0.237897	0.0295221	0.474648	0.041987
13	1	1	0.636364	0.0165924	0.16338	0.235886	0.158079	0.235886	0.0287047	0.46816	0.042436
13	1	1	0.818182	0.0175523	0.168205	0.241295	0.161782	0.241295	0.0304954	0.480755	0.041747
14	1	1	0.454545	0.0177185	0.169968	0.240967	0.169968	0.240967	0.0312574	0.478794	0.043587
14	1	1	0.636364	0.0177404	0.170526	0.239874	0.170526	0.239874	0.0312805	0.479763	0.043788
14	1	1	0.818182	0.0181536	0.172279	0.24327	0.172279	0.24327	0.0318576	0.485182	0.043622
15	1	1	0.833333	0.019751	0.177157	0.254738	0.177157	0.254738	0.034722	0.504089	0.049095
16	1	1	0.0909091	0.0170787	0.17376	0.227145	0.160113	0.227145	0.029189	0.470611	0.048269
16	1	1	0.181818	0.0169495	0.167987	0.228581	0.159422	0.228581	0.0284982	0.469073	0.048274
16	1	1	0.272727	0.0174084	0.173302	0.228215	0.159831	0.228215	0.0288701	0.475161	0.048012
16	1	1	0.363636	0.0170883	0.17324	0.224955	0.157885	0.224955	0.0282321	0.471085	0.048046
16	1	1	0.454545	0.0168451	0.171989	0.225189	0.157242	0.225189	0.02824	0.468227	0.048101
16	1	1	0.545455	0.0167333	0.170823	0.222529	0.155427	0.222529	0.027672	0.466955	0.04813
16	1	1	0.636364	0.0169945	0.172762	0.224807	0.15805	0.224807	0.0285646	0.469439	0.048107
16	1	1	0.727273	0.0166551	0.167858	0.224502	0.156715	0.224502	0.0277461	0.465634	0.048554
16	1	1	0.818182	0.0171099	0.16993	0.225094	0.15771	0.225094	0.0280499	0.471228	0.048323
17	1	1	0.3	0.0188691	0.171816	0.246791	0.171125	0.246791	0.0319075	0.491834	0.050134
17	1	1	0.5	0.018957	0.170738	0.249928	0.170647	0.249928	0.0325578	0.492342	0.050611
17	1	1	0.7	0.0184526	0.172139	0.248979	0.167802	0.248979	0.0320371	0.486698	0.050862
17	1	1	0.9	0.0185569	0.169368	0.249563	0.168436	0.249563	0.0321178	0.488258	0.050758
18	1	1	0.363636	0.0178283	0.172056	0.241011	0.172056	0.241011	0.031274	0.479499	0.043231
18	1	1	0.545455	0.0170807	0.171069	0.231373	0.165078	0.231373	0.0291001	0.472354	0.043273
18	1	1	0.727273	0.0171438	0.167756	0.233167	0.16547	0.233167	0.0293014	0.473076	0.042824
18	1	1	0.909091	0.0172774	0.168767	0.233039	0.167034	0.233039	0.02946	0.474169	0.042829
19	1	1	0.0833333	0.0171957	0.179852	0.222255	0.161426	0.222255	0.0291951	0.472697	0.044352
19	1	1	0.25	0.014712	0.166766	0.219792	0.146506	0.219792	0.0264571	0.446679	0.04752
19	1	1	0.416667	0.0162138	0.170491	0.221476	0.156578	0.221476	0.0279743	0.462038	0.045609
19	1	1	0.583333	0.0157792	0.170661	0.222756	0.153105	0.222756	0.0282404	0.4578	0.045963
19	1	1	0.75	0.0159269	0.16995	0.221123	0.156461	0.221123	0.0274975	0.459024	0.045316
19	1	1	0.916667	0.0161177	0.173166	0.222713	0.16402	0.222713	0.0283776	0.46262	0.045811
20	1	1	0.0833333	0.0152896	0.162525	0.234991	0.14999	0.234991	0.0281814	0.459993	0.047802
20	1	1	0.25	0.0157197	0.164619	0.230042	0.146811	0.230042	0.0278497	0.462815	0.047166
20	1	1	0.416667	0.0167654	0.169546	0.230332	0.159172	0.230332	0.0289992	0.470379	0.045214
20	1	1	0.583333	0.0160829	0.1683	0.228316	0.151894	0.228316	0.0283565	0.464161	0.046103
20	1	1	0.75	0.0163633	0.167977	0.23067	0.153668	0.23067	0.028655	0.468959	0.045603
20	1	1	0.916667	0.016461	0.169966	0.22833	0.153318	0.22833	0.0286915	0.46864	0.04491
21	1	1	0.0909091	0.0156418	0.157172	0.239747	0.15295	0.239747	0.0288631	0.463127	0.049463
21	1	1	0.272727	0.016736	0.163159	0.237702	0.163159	0.237702	0.0297085	0.469184	0.047187
21	1	1	0.454545	0.0164168	0.160689	0.236908	0.159828	0.236908	0.0292544	0.467588	0.047721
21	1	1	0.636364	0.0153395	0.157553	0.23437	0.152429	0.23437	0.0278143	0.457168	0.048721
21	1	1	0.818182	0.0166099	0.164825	0.232654	0.159469	0.232654	0.029058	0.469428	0.047298
22	1	1	0.0769231	0.0171159	0.164514	0.246134	0.163564	0.246134	0.0307677	0.474876	0.048463
22	1	1	0.230769	0.0178923	0.168901	0.24471	0.168901	0.24471	0.0314909	0.481134	0.046746
22	1	1	0.384615	0.0176268	0.166854	0.244789	0.166854	0.244789	0.0311179	0.479462	0.047608
22	1	1	0.538462	0.0173303	0.165068	0.239935	0.165068	0.239935	0.0303097	0.474991	0.04761
22	1	1	0.692308	0.0168483	0.160519	0.239772	0.160506	0.239772	0.0293224	0.471463	0.048415
22	1	1	0.846154	0.0178884	0.167133	0.240209	0.165789	0.240209	0.0305	0.481492	0.046424
23	1	1	0.0833333	0.0180549	0.169338	0.24364	0.169338	0.24364	0.0315026	0.482537	0.053314
23	1	1	0.25	0.0172064	0.162601	0.236691	0.162601	0.236691	0.0295351	0.472267	0.052726
23	1	1	0.416667	0.0176396	0.162645	0.240504	0.162286	0.240504	0.0303267	0.47937	0.052415
23	1	1	0.583333	0.0170459	0.162741	0.238199	0.160345	0.238199	0.0296719	0.472928	0.052895
23	1	1	0.75	0.015731	0.156885	0.237067	0.152147	0.237067	0.0279097	0.459976	0.054976
23	1	1	0.916667	0.015875	0.156064	0.235869	0.15404	0.235869	0.0280864	0.459691	0.055034
24	1	1	0.1	0.0174135	0.172065	0.227922	0.172065	0.227922	0.029761	0.470187	0.054136
24	1	1	0.3	0.0157806	0.162711	0.224538	0.162711	0.224538	0.0277439	0.451817	0.056117
24	1	1	0.5	0.0162465	0.164986	0.225159	0.164986	0.225159	0.0282087	0.458622	0.055075
24	1	1	0.7	0.0154441	0.160797	0.224298	0.160797	0.224298	0.0272795	0.448965	0.056586
24	1	1	0.9	0.0167087	0.168096	0.226753	0.168096	0.226753	0.0289199	0.464315	0.054477
